# Supplementary material for: Intercellular communication atlas reveals Oprm1 as a neuroprotective factor for retinal ganglion cells
Source: Nat Commun. 2024 Mar 11;15:2206. doi: 10.1038/s41467-024-46428-z (PMC11636819; doi:10.1038/s41467-024-46428-z)
Supplement: Supplementary file 4 — Source Data [file 41467_2024_46428_MOESM4_ESM.xlsx]

## Sheet: Figure 3c
		Astrocytes	coneBC	Cones	GABAAC	GlyAC	HC	MG	Microglia	Pericytes	RodBC	Rods	RPE	VE
SLR score difference between high- and low-survival RGCs	Tgfb2_Tgfbr2	0.370776	0.300571	0	0.235077	0.312514	0.325033	0.375689	0	0.379038	0.306762	0	0.298699	0.341241
	Cadm1_Nectin3	0.727763	0.731817	0.657964	0.759462	0.781205	0.485069	0.797173	0.65269	0.369891	0.751267	0.738442	0.420775	0.591576
	Bdnf_Ngfr	0.514584	0.562104	0	0.416433	0.57892	0	0.516718	0	0	0.569858	0	0.44613	0
	Vim_Cd44	0.323318	0	0	0	0	0	0.327624	0.241855	0.313518	0	0	0.241843	0.31291
	Tgfb2_Tgfbr3	0.5152	0.403247	0	0	0.379604	0.417914	0.512428	0	0.415971	0.445619	0	0	0.395736
	Col2a1_Itga3	0.253664	0	0	0	0	0	0.200814	0	0	0	0	0	0
	Fn1_Cd44	0.301723	0.232401	0	0	0	0	0	0.222017	0	0	0	0	0.331792
	Vcan_Cd44	0.285444	0	0	0	0	0	0	0	0	0	0	0	0
	Fn1_Plaur	0.284603	0.223192	0	0	0	0	0	0.211816	0	0	0	0	0.325539
	Cadm1_Crtam	0.545852	0.544226	0.49526	0.564029	0.579356	0.352045	0.590988	0.479523	0.306727	0.559395	0.549584	0.303799	0.437527
	Ncam1_Robo1	0.346422	0.354252	0.336425	0.355419	0.356056	0.36845	0.427605	0.341272	0.345424	0.359855	0.367187	0.294288	0.304912
	Col1a2_Cd44	0.272822	0	0	0	0	0	0	0	0.248307	0	0	0	0
	Ncam1_Gfra1	0.289591	0.385911	0.342848	0.392857	0.386495	0.421717	0.4482	0.363693	0.431443	0.348826	0.367845	0.254785	0.327422
	Nectin3_Nectin3	0.465551	0	0	0	0	0	0.429733	0	0	0.374551	0	0	0
	Ltbp3_Itgb5	0.417316	0	0	0	0.229849	0.245548	0.227881	0	0.223968	0.221154	0	0.289209	0
	Ltbp1_Itgb5	0.286532	0	0	0	0	0	0.215823	0	0.301062	0	0	0	0
	Anxa1_Dysf	0.272927	0	0	0	0	0	0.257263	0	0.243756	0	0	0	0
	Afdn_Nectin3	0.388872	0.406212	0	0.433352	0.449451	0.428485	0.365083	0	0.377404	0.363059	0.371045	0	0.453501
	Tgfb1_Tgfbr2	0.259014	0	0	0.299224	0	0	0	0.346004	0.374843	0	0	0	0.333187
	Mdk_Itga6	0.323336	0	0	0	0	0	0.3034	0	0	0	0	0.362165	0
	Robo1_Robo1	0.254339	0	0	0.214991	0.236644	0	0	0	0.206043	0	0	0	0
	Pdyn_Oprm1	0.467531	0	0	0	0	0	0	0	0	0	0	0	0
	Penk_Oprm1	0.43654	0	0	0	0	0	0	0	0	0	0	0	0
	Cadm3_Nectin3	0	0.450182	0.454644	0.447378	0.456075	0.472034	0	0	0	0	0	0	0
	Nectin1_Nectin3	0	0.41276	0.356498	0.36065	0	0.453758	0	0	0	0.386286	0.350541	0.408499	0
	Slit2_Robo1	0.202918	0.25836	0	0.24524	0.222775	0	0	0	0	0.196448	0	0	0
	Lamb1_Itgb1	0.128245	0	0	0.253237	0	0	0	0	0.292497	0	0	0.243278	0.239178
	Hbegf_Cd44	0	0	0	0.253307	0.160491	0	0	0	0.16306	0	0	0	0
	Tgfb1_Tgfbr3	0	0	0	0.290162	0	0	0	0.432096	0.43146	0	0	0	0.340229
	Tnc_Itga7	0	0	0	0.410956	0	0	0	0	0	0	0	0	0
	Lamb1_Itga6	0	0	0	0.283983	0	0	0	0	0.299395	0	0	0.334585	0.28292
	Fgf1_Cd44	0.206675	0	0	0	0	0.275953	0	0	0.162559	0	0	0.197249	0
	Lgals1_Itgb1	0.175624	0	0	0	0	0	0.252911	0.199655	0.248509	0	0	0.210736	0.198386
	Inhba_Tgfbr3	0	0	0	0	0	0	0.365404	0	0	0	0	0	0
	Vtn_Itgb5	0.238922	0	0.231192	0	0.217068	0	0.25378	0	0.392602	0	0.231228	0.288537	0.357986
	Vtn_Plaur	0.178757	0	0.196235	0	0.177719	0	0.196771	0	0.310085	0	0.196319	0.220157	0.304067
	Ngf_Ngfr	0	0	0	0	0	0	0	0	0.331477	0	0	0	0
	Ntf3_Ngfr	0	0	0	0	0	0	0	0	0.266553	0	0	0	0
	Thbs1_Itga6	0	0	0	0	0	0	0	0	0.335647	0	0	0.382924	0
	Tgfb3_Tgfbr3	0	0	0	0	0	0	0	0	0.271226	0	0	0	0
	Lama2_Itga7	0	0	0	0	0	0	0	0	0.397146	0	0	0	0
	Lamc3_Itga7	0	0	0	0	0	0	0	0	0.347819	0	0	0	0
	Col3a1_Ddr2	0	0	0	0	0	0	0	0	0.389351	0	0	0	0.248831
	Adam9_Itga6	0	0	0	0	0	0	0	0	0.290395	0	0.263154	0.296304	0
	Lamc3_Itga6	0	0	0	0	0	0	0	0	0.277849	0	0	0	0
	Thbs1_Itgb1	0	0	0	0	0	0	0	0	0.233131	0	0	0.251945	0
	Gpc3_Igf1r	0.0335861	0	0	0	0.0148411	0	0.0554817	0	0.0286413	0	0	0.284824	0

## Sheet: Figure 3d
Anxa1	0	12	24	48		Dysf	0	12	24	48
	1.01	0.93	1.59	0.83			1.2	2.5	3.6	2.9
	1	0.91	1.6	1.3			0.7	2.5	5.5	3.5
	0.99	1.27	1.2	1.13			1.1	2	2.6	3.4

## Sheet: Figure 5c
ONC 5d	Oprm1, ONC 5d
60.6668	80.3616
72.2968	80.3044
58.8556	107.187
63.3741	78.8745
	80.3425

## Sheet: Figure 5d
ONC 14d	Oprm1, ONC 14d
23.6761	47.2812
17.6428	29.2238
16.5916	33.5564
19.1683	34.1087
16.4088

## Sheet: Figure 5g
NMDA 7d	Oprm1, NMDA 7d
15.8062	27.3291
9.71298	25.3985
11.7038	23.0759
7.94333	14.4287
8.09415	27.6307

## Sheet: Figure 5j
ONC 5d	MORPH, ONC 5d
55.8058	81.6854
63.6433	68.9315
52.1197	69.1627
57.3383	63.5648
	73.2363

## Sheet: Figure 5m
NMDA	NMDA + Nx
65.8005	61.9029
77.4933	64.6542
77.264	61.9029
90.791	55.7126
	67.6347

## Sheet: Figure 6d
Opn4+ Spp1+	Opn4+ Spp1-	Opn4- Spp1+	Opn4- Spp1-
38.313	34.1176	9.88235	17.687
40.9854	31.1128	12.4349	15.4668
40.2974	24.5845	12.8962	22.222
40.1201	30.0197	6.03038	23.8299
41.6808	28.8741	9.25515	20.19

## Sheet: Figure 6g
Sham	NMDA 5d	Oprm1, NMDA 5d
10	6	7
10	4	7
10	3	7
9	5	6
9	5	6

## Sheet: Figure 6h
Sham	NMDA	NMDA+Nx
0.155396	0.272478	0.230517
0.215758	0.270529	0.407974
0.221453	0.348567	0.226884
0.106622	0.248586	0.353753
0.182585	0.203134	0.432048
0.138966	0.0955044	0.445826
	0.286031	0.273797

[truncated: 8 more sheets: Figure 7b, Figure 7d, Figure 7f, Figure 7h, Figure 7j, FigS 5e, FigS 7b, FigS 8c]
